# Supplementary material for: Landscape of FLT3 Variations Associated with Structural and Functional Impact on Acute Myeloid Leukemia: A Computational Study
Source: Int J Mol Sci. 2024 Mar 18;25(6):3419. doi: 10.3390/ijms25063419 (PMC10970727; doi:10.3390/ijms25063419)
Supplement: Supplementary file 1 [file ijms-25-03419-s001.zip]

Archive with 1 entries (1 files):
- ijms-2877317-supplementary.pdf
